# Supplementary material for: Dicyemid Mesozoans: A Unique Parasitic Lifestyle and a Reduced Genome
Source: Genome Biol Evol. 2019 Jul 26;11(8):2232–43. doi: 10.1093/gbe/evz157 (PMC6736024; doi:10.1093/gbe/evz157)
Supplement: evz157_Supplementary_Data [file evz157_supplementary_data.zip]

Archive with 5 entries (5 files):
- Fig_S1.pdf
- Fig_S2.pdf
- Fig_S3.pdf
- Legends of Supplementary Figures.docx
- Suppl Tables.docx
